# Supplementary material for: P2 Receptors Influence hMSCs Differentiation towards Endothelial Cell and Smooth Muscle Cell Lineages
Source: Int J Mol Sci. 2020 Aug 27;21(17):6210. doi: 10.3390/ijms21176210 (PMC7503934; doi:10.3390/ijms21176210)
Supplement: Supplementary file 1 [file ijms-21-06210-s001.zip]

Archive with 8 entries (7 files):
- Supp Material/
- Supp Material/Figure S1.TIF
- Supp Material/Figure S2.TIF
- Supp Material/Figure S3.TIF
- Supp Material/Figure S4.TIF
- Supp Material/Figure S5.TIF
- Supp Material/Figure S6.tif
- Supp Material/Table S1.TIF
